# Supplementary material for: Elevated THOC5 expression in liver cancer and its implications for tumor progression and therapeutic response
Source: Front Med (Lausanne). 2025 Aug 18;12:1596120. doi: 10.3389/fmed.2025.1596120 (PMC12400153; doi:10.3389/fmed.2025.1596120)
Supplement: Supplementary file 2 [file Table_1.xlsx]

## Sheet: Sheet1
Table S1 Big data information included for the calculation of differentially expressed genes
Datasets	Non-tumor	Tumor	Total	Platform	Country
TCGA-GTEx	276	371	647	/	USA
E-MTAB-4171	15	15	30	/	USA
E-MTAB-8887	17	23	40	/	Germany
GSE22405	24	24	48	GPL10553	USA
GSE31370	5	15	20	GPL10558	USA
GSE36376	193	240	433	GPL10558	USA
GSE36411	42	42	84	GPL10558	China
GSE39791	72	72	144	GPL10558	USA
GSE57957	39	39	78	GPL10558	China
GSE76427	52	115	167	GPL10558	China
GSE25097	289	268	557	GPL10687	China
GSE33294	3	3	6	GPL10999	China
GSE114564	45	63	108	GPL11154	South Korea
GSE148355	45	0	45	GPL11154	South Korea
GSE63863	12	12	24	GPL11154	China
GSE65485	5	50	55	GPL11154	Singapore
GSE73708	4	8	12	GPL11154	South Korea
GSE81550	3	3	6	GPL11154	USA
GSE87592	26	27	53	GPL11154	Spain
GSE46444	48	88	136	GPL13369	China
GSE63898	168	228	396	GPL13667	USA
GSE50579	10	67	77	GPL14550	Germany
GSE57727	5	57	62	GPL14951	USA
GSE98617	13	36	49	GPL14951	China
GSE56545	21	21	42	GPL15433	Singapore
GSE114783	26	10	36	GPL15491	China
GSE113996	20	20	40	GPL16043	China
GSE74656	5	5	10	GPL16043	China
GSE57555-GPL16699	5	5	10	GPL16699	Japan
GSE104310	8	12	20	GPL16791	China
GSE63018	9	8	17	GPL16791	South Korea
GSE77509	20	20	40	GPL16791	China
GSE94660	21	21	42	GPL16791	USA
GSE97214	9	9	18	GPL16791	China
GSE140845	5	5	10	GPL16791	India
GSE112221	6	4	10	GPL16791	USA
GSE128274	4	4	8	GPL16853	Italy
GSE54238	30	26	56	GPL16955	USA
GSE67764	6	3	9	GPL17077	China
GSE76311-GPL17586	59	62	121	GPL17586	USA
GSE59259	8	8	16	GPL18451	South Korea
GSE20140-GPL18461	34	35	69	GPL18461	USA
GSE115018	12	12	24	GPL20115	China
GSE125469	3	3	6	GPL20301	China
GSE124535	35	35	70	GPL20795	South Korea
GSE101728	7	7	14	GPL21047	China
GSE98269-GPL21047	3	3	6	GPL21047	China
GSE166163	3	3	6	GPL23126	China
GSE14520-GPL3921	220	225	445	GPL3921	USA
GSE46408	6	6	12	GPL4133	China
GSE12941	10	10	20	GPL5175	Japan
GSE84005	38	38	76	GPL5175	China
GSE10143	307	80	387	GPL5474	USA
GSE101685	8	24	32	GPL570	China
GSE102079	105	152	257	GPL570	Japan
GSE107170	189	118	307	GPL570	Italy
GSE112790	15	183	198	GPL570	Japan
GSE121248	37	70	107	GPL570	Singapore
GSE17548	20	17	37	GPL570	Turkey
GSE19665	10	10	20	GPL570	Japan
GSE29721	10	10	20	GPL570	Canada
GSE33006	3	3	6	GPL570	China
GSE41804	20	20	40	GPL570	Japan
GSE45436	41	93	134	GPL570	China
GSE6222	2	10	12	GPL570	China
GSE62232	10	81	91	GPL570	France
GSE6764	40	35	75	GPL570	USA
GSE99807	4	4	8	GPL570	China
GSE84402	14	14	28	GPL570	China
GSE14323-GPL571	60	55	115	GPL571	USA
GSE14520-GPL571	21	22	43	GPL571	USA
GSE17967	47	16	63	GPL571	USA
GSE9839	3	3	6	GPL571	Switzerland
GSE45050	10	6	16	GPL6244	USA
GSE64041	65	60	125	GPL6244	Switzerland
GSE117361	2	2	4	GPL6480	China
GSE54236	80	81	161	GPL6480	Italy
GSE22058-GPL6793	97	100	197	GPL6793	USA
GSE87630	30	64	94	GPL6947	USA
GSE89377	67	40	107	GPL6947	China
GSE25599	10	10	20	GPL9052	USA
GSE77314	50	50	100	GPL9052	South Korea
GSE55048	4	4	8	GPL9115	Spain
GSE60502	18	18	36	GPL96	China
